# Supplementary material for: Inflammasome activation under high cholesterol load triggers a protective microglial phenotype while promoting neuronal pyroptosis
Source: Transl Neurodegener. 2023 Mar 9;12:10. doi: 10.1186/s40035-023-00343-3 (PMC9996936; doi:10.1186/s40035-023-00343-3)
Supplement: Supplementary file 2 — Additional file 2. SIM-A9 innate and adaptive immune response gene array dataset. [file 40035_2023_343_MOESM2_ESM.xlsx]

## Sheet: RAW CT VALUES
	Array 1	Array 2	Array 3	Array 1	Array 2	Array 3	Array 1	Array 2	Array 3	Array 1	Array 2	Array 3
	CTRL	CTRL	CTRL	LPS MDP	LPS MDP	LPS MDP	CHOL	CHOL	CHOL	CHOL LPS MDP	CHOL LPS MDP	CHOL LPS MDP
Target	1	2	3	1	2	3	1	2	3	1	2	3
Actb	20.5805	20.2002	20.9377	20.3597	21.3498	20.5392	20.3912	19.9596	20.292	19.8041	19.5864	19.8133
Apcs		35.4092	36.6207	33.7205	33.2498	37.5955		38.6325	36.8444	35.2744	37.6736	38.2981
B2m	20.8717	20.6159	21.3493	21.1681	21.3344	21.0184	20.7833	20.6568	20.9581	20.8805	19.9527	20.334
C3	27.601	27.2093	27.9826	26.9495	27.4706	26.6676	27.8278	27.2712	27.5408	26.2995	25.681	25.9942
C5ar1	31.0377	30.7665	32.1427	31.2434	32.8027	31.4569	31.7372	30.3138	30.5068	30.2458	30.1901	30.3231
Casp1	24.207	24.0972	24.515	23.3153	23.634	23.9773	24.3282	24.4989	24.68	23.5147	23.4947	23.595
Ccl2	30.4329	29.8253	30.5663	28.2253	27.7692	28.0481	30.4096	30.3834	30.7091	28.5835	27.3164	27.7673
Ccl5	28.85	28.0007	28.764	24.9427	25.5443	24.923	28.6797	28.0454	28.7284	24.9108	23.7488	24.3762
Ccr4												37.7604
Ccr5	37.9341			38.3714			37.4457	37.5342	38.0199		38.0891	38.1286
Ccr6	38.3223	35.5115	38.9457	33.6536	33.3642	38.4128	38.2292		36.6057		38.4126	38.34
Ccr8
Cd14	24.2691	24.103	24.5571	22.4167	21.941	22.2729	24.46	24.6101	24.8213	22.4342	21.4299	21.838
Cd4	34.1421	34.4462	35.1099	38.2298			36.4423	34.1161	34.732	38.0235
Cd40	30.8871	30.1621	30.9882	27.0611	28.0103	27.1683	31.0773	30.4094	30.551	27.3272	26.6947	26.8249
Cd40lg
Cd80	31.5524	31.0434	31.7277	29.395	29.883	29.0828	31.2097	31.1149	31.3382	28.9439	28.3064	28.6848
Cd86	27.6336	27.0521	27.9906	27.0192	27.2783	26.898	27.2044	26.7019	27.1244	26.1994	25.2399	25.6164
Cd8a
Crp		35.8343	37.1824	33.4544	32.9856	39.2228		37.8538	36.8618	36.734	38.7364	37.7005
Csf2	37.9078	33.7355	37.1118	27.071	26.9123	27.2418	36.3679	35.2802	35.4864	27.7256	26.7827	26.7009
Cxcl10	28.2135	27.97	28.6356	27.0797	26.4484	26.9491	28.9122	29.1299	29.289	27.7974	26.593	27.0697
Cxcr3	35.0881	34.1009	34.6483	36.236	37.5898	36.942	34.3427	34.0511	33.9178	36.297	34.6557	36.0628
Ddx58	29.6374	28.7179	29.5292	28.9412	29.8177	29.0379	30.0796	29.2327	29.9426	29.4322	28.8543	29.2948
Fasl						39.6406		39.7758			39.9496	39.2737
Foxp3										37.8402
Gapdh	21.6426	21.2021	22.0348	21.5733	22.3089	21.5074	21.5535	20.9396	21.2863	20.8904	20.2923	20.7115
Gata3	31.0527	30.4491	31.3626	30.3463	31.1699	30.4116	30.8225	30.148	30.3316	29.6038	29.6127	29.6325
Gusb	26.1716	25.6096	26.6633	26.44	27.3255	26.5136	26.2902	25.5922	25.8128	25.8689	25.4609	25.7186
H2-Q10	37.6951	35.5777	38.5407	33.2722	33.1196	37.1723	37.3128		36.8127	36.9876	37.8631
H2-T23	29.5305	28.7026	29.9151	28.8143	29.978	29.0255	30.3056	28.8604	29.0205	28.555	28.2069	28.3473
Hprt	23.6802	23.5136	24.0515	24.3856	23.9921	24.2869	23.739	23.9173	24.0631	24.4561	23.2593	23.4769
Hsp90ab1	24.2398	23.6925	24.453	24.0364	24.9931	24.1565	24.4554	23.5525	24.0205	23.9547	23.364	23.6614
Icam1	29.4786	28.9414	29.6612	28.0029	29.582	28.5482	30.3791	29.495	29.8472	27.9168	27.8423	27.8041
Ifna1	38.4878	34.4005	36.6861	32.859	32.3089	37.2254	37.5938	37.4025	37.0432	36.0818	38.5548	35.7389
Ifnar1	28.4093	27.8416	28.7371	28.52	29.724	28.6213	28.4046	27.5741	27.7557	27.877	27.7218	27.9211
Ifnb1	35.9262	35.17	36.5206	32.6608	32.7516	34.2685	35.9344	35.5596	35.2353	35.643	35.5451	36.1056
Ifng
Ifngr1	27.0863	26.4158	27.4491	28.6264	30.026	28.7691	27.297	26.4747	26.6993	28.0535	27.5853	27.7421
Il10	34.8048	34.6258	34.9827	34.5633	35.8493	36.0568	35.1175	35.2997	35.3097	34.6609	33.527	33.8234
Il13
Il17a
Il18	28.7139	28.5294	29.2464	29.918	29.4453	29.5855	28.3428	28.5328	28.6021	29.8914	28.7543	29.2821
Il1a	29.5868	29.2036	29.9504	23.4278	23.6493	23.1366	28.9966	28.8297	29.1545	22.7387	21.9482	22.1014
Il1b	32.7729	32.279	33.2963	23.5649	24.1766	23.3071	31.8096	31.561	31.9661	23.8873	22.2244	22.4281
Il1r1	37.8332			36.8308	38.1416	36.3522	37.2811	37.0551	37.2725	36.8318	36.4877	36.3071
Il2
Il23a	35.898	34.9294	35.3285	31.1335	31.7165	31.1839	36.7597	34.8711	34.9545	30.3187	29.4606	29.9045
Il4	35.8261	35.949	35.8251				35.3834	35.3746	36.0053	37.2667	36.6821	36.824
Il5			38.7957					38.4893	38.7992
Il6	34.7855	34.8858	35.5083	24.0249	23.4072	23.7659	35.1746	34.8975	34.9948	23.512	22.6309	22.778
Irak1	30.497	29.5605	30.9102	31.3424	32.4189	31.2126	30.5729	29.0939	29.3961	29.6781	29.7389	29.9495
Irf3	30.4237	30.1376	30.608	31.1115	31.8021	30.7521	30.6755	29.7053	29.8625	30.2662	29.7747	30.1595
Irf7	30.078	29.2409	30.5043	28.8946	30.4271	29.2403	30.8943	29.5919	29.9626	28.922	28.4671	28.7642
Itgam	29.7576	28.9671	30.178	30.1339	31.6386	30.0791	29.8208	28.6216	28.8721	29.0995	28.685	28.7671
Jak2	30.1548	29.6416	30.5539	29.1138	30.1644	28.9901	30.3837	29.5935	29.9768	28.611	27.4759	27.7385
Ly96	27.6426	27.665	28.1347	27.7857	27.233	27.5191	28.2425	28.2102	28.3189	28.127	26.6476	27.0283
Lyz2	20.0857	19.8687	20.3524	21.6194	22.2302	21.461	20.1018	19.9553	20.0544	21.7859	20.4634	20.4742
Mapk1	26.1059	25.4781	26.4061	26.4382	27.1686	26.396	26.073	25.6725	25.9017	25.9534	25.4933	25.8278
Mapk8	29.7298	29.6068	29.8993	30.2294	30.0485	29.8816	29.5861	29.7668	29.8925	29.6513	29.1623	29.4617
Mbl2					39.6157
Mpo		36.7381							38.0451	36.9832	36.6217	37.0728
Mx1	34.2219	33.7847	34.9185	35.7291	35.5643	35.2882	36.7188	34.1002	34.7876	37.4231	34.7681	35.3064
Myd88	27.9125	27.2071	28.3306	28.3937	29.1727	28.3025	28.3489	27.6714	27.8289	28.2964	27.4932	27.6171
Nfkb1	29.5859	29.1943	30.0422	28.8864	30.2197	28.9437	30.328	29.2463	29.528	28.1654	27.8544	27.9909
Nfkbia	26.0093	25.9312	26.3017	23.9383	23.4333	23.8707	26.5401	26.6391	26.741	24.1006	22.8154	23.0299
Nlrp3	30.3107	29.7288	30.4663	28.2636	29.2872	28.1051	30.5829	29.8063	30.1412	27.1503	27.1177	27.2939
Nod1	33.1028	33.3046	33.8367	32.6356	33.8038	32.7296	33.2787	33.2779	33.1058	32.0397	31.8501	32.0794
Nod2	34.084	33.3871	34.4077	32.3703	33.4322	32.3904	34.6202	32.9983	33.4722	31.8993	31.3611	31.7415
Rag1
Rorc		38.4288		37.9185	39.8483	37.1585	37.3937		37.8676	37.0961	36.3167
Slc11a1	27.2669	26.8634	27.7628	26.7672	28.1427	26.8472	27.7	26.7594	26.8711	25.826	25.6013	25.8199
Stat1	29.8088	29.1834	30.2631	29.8884	30.963	29.954	30.621	29.6683	29.9976	30.3183	29.8446	30.1331
Stat3	30.1088	29.6731	30.5259	29.5775	30.5298	29.8251	30.267	29.43	29.7588	29.3356	28.8373	28.9258
Stat4
Stat6	28.5838	28.0538	29.126	29.0609	29.7636	28.7914	28.5515	27.749	28.1582	28.1699	27.5919	27.8288
Tbp	28.1596	27.6522	28.3156		29.1859	28.33	27.894	27.6057	27.9163	28.0805	27.2992	27.4206
Tbx21			37.957
Ticam1	30.3543	29.8395	30.705	29.4618	30.24	29.4404	30.4576	29.365	29.6745	28.8224	28.1632	28.1618
Tlr1	29.8607	29.2504	30.137	29.9707	30.8198	29.8117	30.1819	29.4732	29.674	29.4631	28.9388	28.9951
Tlr2	27.7597	26.9929	28.0972	27.8803	29.1683	27.7816	28.2767	27.2531	27.4306	27.0729	26.2705	26.6728
Tlr3	30.5306	29.8984	30.6086	31.1567	31.996	31.1467	30.6337	30.1561	30.5306	31.7975	30.6595	31.1714
Tlr4	27.748	27.123	28.1609	28.0661	29.3639	28.0788	27.864	27.1442	27.3102	27.9141	26.9441	27.0611
Tlr5	31.3698	31.0553	31.839	33.7981	34.4321	33.4855	31.074	30.2413	30.4097	33.1247	32.9284	32.9175
Tlr6	32.7301	32.3705	33.5104	32.9529	33.8462	32.6205	33.1213	32.5732	32.7537	31.9142	31.7557	31.7075
Tlr7	25.8779	25.4795	26.2143	27.2962	27.9112	27.0877	25.7504	25.5546	25.6614	26.9516	26.2016	26.3568
Tlr8	30.5872	30.1243	31.0347	33.7598	32.7921	35.9441	30.6784	30.7459	30.7086	35.446	35.0751	36.5821
Tlr9	29.8979	29.3824	30.1693	30.1627	31.0835	30.3556	30.1684	29.4571	29.4735	29.8274	29.3593	29.7079
Tnf	30.2817	29.4277	30.4503	26.5972	27.9191	26.6306	30.903	29.32	29.5369	25.2974	25.1586	25.3736
Traf6	29.3987	28.9568	29.6871	29.4153	30.085	29.1726	29.6608	28.9322	29.2454	29.1656	28.413	28.7032
Tyk2	31.2755	30.6853	31.4598	31.1335	31.8838	30.9407	31.2889	30.6521	30.947	30.7446	30.0264	30.2909

## Sheet: Heatmap dataset for Figure 2
	Array 1	Array 2	Array 3	Array 1	Array 2	Array 3	Array 1	Array 2	Array 3	Array 1	Array 2	Array 3
	CTRL	CTRL	CTRL	CHOL	CHOL	CHOL	LPS MDP	LPS MDP	LPS MDP	CHOL LPS MDP	CHOL LPS MDP	CHOL LPS MDP
Target	1	2	3	1	2	3	1	2	3	1	2	3
Ccr6	-0.223329	0.521758	-0.298429	-0.219243	nd	0.26118	1.21597	1.44784	0.21301	nd	-0.534422	-0.425024
H2-Q10	-0.13146	0.404902	-0.273442	-0.0403119	nd	0.10194	1.23386	1.42456	0.0634816	-0.00937076	-0.465927	nd
Ifna1	-0.594754	0.534585	0.0601695	-0.349556	-0.385153	-0.192108	1.13358	1.44393	0.177195	0.0386242	-0.898831	0.0363836
Ifnb1	-0.0200856	0.106527	-0.0864414	-0.0464675	-0.0268152	0.155681	0.996795	1.11424	0.516516	-0.0257096	-0.189261	-0.270434
Crp	nd	0.0961076	-0.0961076	nd	-0.5279	-0.144371	0.947457	1.23337	0.0785331	-0.164572	-0.960356	-0.561006
Ccl2	-0.0514124	0.0304331	0.0209793	-0.0683406	-0.153619	-0.166778	0.647018	0.92909	0.704044	0.414425	0.402842	0.354628
Cd14	0.00839808	-0.0426639	0.0342658	-0.0729775	-0.211365	-0.190051	0.599914	0.887874	0.64688	0.469864	0.579169	0.543851
Apcs	nd	0.0755434	-0.0755434	nd	-0.910819	-0.287647	0.718837	1.00531	0.443969	0.12631	-0.788947	-0.889411
Cxcl10	0.0140837	-0.0136636	-0.000420125	-0.220174	-0.378897	-0.341917	0.38926	0.724078	0.432244	0.0484528	0.218009	0.16203
Casp1	0.0160539	-0.0519475	0.0358935	-0.04435	-0.188918	-0.158558	0.0173257	0.367196	0.122762	0.16747	0.0534204	0.392252
Ly96	0.0477849	-0.0600097	0.0122249	-0.156722	-0.240186	-0.188019	0.0385985	0.349751	0.122522	-0.18891	0.0634148	0.0363623
Ddx58	-0.106955	0.0687856	0.0381695	-0.263998	-0.102223	-0.231054	0.136515	0.0174374	0.111081	-0.13607	-0.155103	-0.200192
Stat1	-0.0209954	0.0662088	-0.0452134	-0.289425	-0.0958123	-0.110067	-0.0110824	-0.189792	-0.0271635	-0.265275	-0.315682	-0.314986
Tlr3	-0.059445	0.0298188	0.0296262	-0.114407	-0.0638291	-0.091684	-0.21404	-0.321946	-0.207374	-0.531723	-0.382162	-0.448709
Mx1	0.0221831	0.0527484	-0.0749315	-0.75337	-0.0582724	-0.180305	-0.397632	-0.203264	-0.261243	-1.03233	-0.426126	-0.500652
Tlr8	-0.0053808	0.0329185	-0.0275377	-0.0567563	-0.170271	-0.074145	-0.926552	-0.490491	-1.58042	-1.55893	-1.64027	-2.00639
Tlr5	0.011679	0.00531149	-0.0169905	0.0768197	0.234294	0.268493	-0.685425	-0.731518	-0.587661	-0.607487	-0.741386	-0.650589
Cxcr3	-0.147029	0.0490953	0.0979338	0.0534545	0.0480441	0.173067	-0.458685	-0.721444	-0.667533	-0.601811	-0.300766	-0.636811
Ifngr1	-0.0347067	0.0660837	-0.031377	-0.122068	0.0322838	0.0495496	-0.464447	-0.740994	-0.503745	-0.416762	-0.468818	-0.428485
Lyz2	0.0011489	-0.0345802	0.0334313	-0.0276119	-0.0767055	-0.0216455	-0.426665	-0.465749	-0.375316	-0.601555	-0.396453	-0.312181
Tlr7	-0.0100688	0.00883351	0.00123534	0.00440818	-0.0298469	0.022885	-0.403112	-0.443503	-0.33668	-0.424164	-0.391394	-0.350593
Irf3	-0.0140483	-0.0289734	0.0430217	-0.113779	0.085085	0.122651	-0.187226	-0.250348	-0.0753655	-0.0575149	-0.102592	-0.130899
Myd88	-0.0326628	0.0786354	-0.0459726	-0.187945	-0.0771952	-0.0397228	-0.143627	-0.233387	-0.112508	-0.239104	-0.190356	-0.140115
Tlr4	-0.0251225	0.061975	-0.0368525	-0.0839587	0.0395397	0.0744607	-0.0869917	-0.332877	-0.0871349	-0.165994	-0.0669973	-0.0147066
Il18	0.0310766	-0.0144281	-0.0166485	0.118877	-0.0315022	0.0325197	-0.297496	-0.0104515	-0.193729	-0.414268	-0.264975	-0.33632
Tlr9	-0.0283267	0.0258053	0.00252139	-0.133679	-0.012761	0.0672117	-0.0741528	-0.206587	-0.12854	-0.0979914	-0.150083	-0.167498
Mapk1	-0.0367118	0.051224	-0.0145122	-0.0507166	-0.0233522	-0.0074759	-0.102859	-0.177976	-0.0864898	-0.081701	-0.136195	-0.149369
Stat6	-0.0026158	0.0558714	-0.0532556	-0.0168127	0.131568	0.0932868	-0.112341	-0.179113	-0.0275425	0.0311001	0.0120877	0.028313
Gusb	-0.0108787	0.0572358	-0.046357	-0.0704977	0.0464176	0.0649104	-0.0578057	-0.1796	-0.0762763	-0.0106393	-0.0808429	-0.070874
Ifnar1	-0.027913	0.0419371	-0.0140241	-0.0504144	0.106412	0.136629	-0.0273556	-0.24503	-0.0541705	0.0414487	-0.104842	-0.0773114
Ccr5	0	nd	nd	0.123105	0.00328058	-0.0580416	-0.0977441	nd	nd	nd	-0.330563	-0.254917
Tlr1	-0.0373447	0.0453161	-0.0079714	-0.157965	-0.0378195	-0.0133603	-0.0365827	-0.147406	0.014952	-0.00856019	-0.0437375	0.0268642
Hprt	0.016708	-0.0342073	0.0174994	-0.0249174	-0.171787	-0.130791	-0.161759	0.101451	-0.128363	-0.307752	-0.140502	-0.118463
Mapk8	0.000826366	-0.0631967	0.0623704	0.0201837	-0.127408	-0.0803652	-0.115675	0.0835393	-0.00729632	-0.0664347	-0.112222	-0.114815
Hsp90ab1	-0.0373571	0.0263316	0.0110256	-0.1262	0.0524151	-0.00358177	0.057749	-0.0854884	0.025273	-0.0424123	-0.0576088	-0.0596148
Tlr6	0.0383798	0.0455739	-0.0839536	-0.103318	-0.0315169	-0.000958534	0.00520133	-0.118962	0.108932	0.193091	0.0477973	0.149854
B2m	0.0184331	-0.00563539	-0.0127978	0.0211294	-0.0340071	-0.0398027	-0.0369013	0.0577985	0.0118313	-0.0751202	0.0111696	-0.0160895
Traf6	-0.0192384	0.0127439	0.00649456	-0.122074	0.00408004	-0.00532148	0.00965512	-0.0471878	0.0863827	-0.0399542	-0.00642527	-0.00625265
Tyk2	-0.044561	0.0320583	0.0125027	-0.0725295	0.0259991	0.0221058	0.0320569	-0.0490422	0.0937655	0.024366	0.0475504	0.0554733
Gapdh	-0.00868642	0.0228665	-0.0141801	-0.0057726	0.0858327	0.0663648	0.04607	-0.0305897	0.0695802	0.126862	0.113902	0.0752305
Actb	-0.00616699	0.0072768	-0.00110981	0.0269129	0.0636535	0.0484618	0.0941876	-0.0590945	0.0438323	0.136668	0.00920499	0.0284272
H2-T23	-0.0483091	0.099845	-0.0515359	-0.30556	0.0362757	0.0729801	0.201168	-0.00439011	0.141253	0.154454	0.0662322	0.111486
Stat3	-0.00570257	0.0244016	-0.018699	-0.0772455	0.0815342	0.0674578	0.188139	0.0462182	0.11728	0.136184	0.0931757	0.154064
Nfkb1	0.00266114	0.0194804	-0.0221416	-0.244665	-0.0122089	-0.0121363	0.247117	-0.00948901	0.233551	0.339389	0.239989	0.286431
Gata3	-0.0333092	0.0473375	-0.0140284	0.0120809	0.12193	0.151547	0.213237	0.11007	0.197245	0.311989	0.116277	0.197866
Nod1	0.0900656	-0.0717521	-0.0183135	0.0131766	-0.0797654	0.0569339	0.264568	0.0576729	0.239941	0.319207	0.183268	0.201764
Irf7	-0.045056	0.105879	-0.0608232	-0.3147	-0.0158279	-0.0425302	0.345078	0.0285218	0.24469	0.212061	0.155968	0.154088
C3	-0.00485195	0.0120106	-0.00715864	-0.0970479	-0.0226798	-0.0189523	0.225146	0.213056	0.313698	0.296066	0.289222	0.282485
Ticam1	-0.0202983	0.0336088	-0.0133104	-0.0753222	0.160399	0.152136	0.282245	0.192752	0.29236	0.349963	0.355381	0.443353
Icam1	-0.0394063	0.021237	0.0181693	-0.334408	-0.161448	-0.182581	0.438697	0.108104	0.278232	0.33986	0.169264	0.268297
Rorc	nd	0	nd	0.388716	nd	0.23775	0.288542	-0.147626	0.521002	0.411329	0.452936	nd
Il1r1	0	nd	nd	0.142291	0.117117	0.136591	0.335635	0.085816	0.483399	0.210575	0.121133	0.263039
Nod2	-0.041276	0.0674524	-0.0261763	-0.226617	0.168439	0.110667	0.508488	0.333581	0.506108	0.525502	0.494493	0.467518
Cd80	-0.0373308	0.014856	0.0224748	0.0419186	-0.022729	-0.00504879	0.646018	0.643887	0.743656	0.657039	0.655926	0.629556
Nfkbia	0.0176637	-0.0598796	0.042216	-0.166039	-0.289037	-0.234815	0.674978	0.971758	0.699014	0.501363	0.695229	0.718175
Cd40	-0.0664434	0.0507567	0.0156867	-0.147613	-0.0397512	0.00251149	1.1192	0.978216	1.09058	0.914294	0.911705	0.960041
Ccl5	-0.0976871	0.0569142	0.0407729	-0.07033	0.0274042	-0.0932915	1.1124	1.07608	1.122	0.997251	1.15402	1.05268
Il1a	-0.00580313	0.00848857	-0.00268543	0.14795	0.105009	0.0921263	1.88213	1.96023	1.97345	1.96479	2.00974	2.05115
Il1b	-0.000877236	0.0467513	-0.0458741	0.265171	0.246818	0.209775	2.80489	2.76551	2.88618	2.58306	2.89065	2.91685
Il6	0.0787548	-0.0524888	-0.026266	-0.0623006	-0.0720778	-0.0164685	3.3519	3.68263	3.43354	3.38152	3.45376	3.49702
Csf2	-0.502362	0.652559	-0.150196	-0.0627336	0.171515	0.194327	2.79372	2.98625	2.74597	2.4719	2.56272	2.67487
Il23a	-0.158171	0.0323459	0.125825	-0.441476	0.0338601	0.093642	1.30999	1.27924	1.29847	1.43049	1.49579	1.44968
Tnf	-0.0726169	0.0834291	-0.0108122	-0.28357	0.0997879	0.119376	1.07044	0.817268	1.06405	1.33693	1.18569	1.20851
Nlrp3	-0.0466126	0.0275101	0.0191025	-0.152496	-0.011906	-0.0278248	0.603491	0.440133	0.654896	0.813871	0.630682	0.665165
Jak2	-0.0152823	0.0381431	-0.0228608	-0.108095	0.0365779	0.00608022	0.331984	0.160486	0.372875	0.358555	0.507263	0.51573
Cd86	-0.0263716	0.0476384	-0.0212668	0.0788981	0.136989	0.0946966	0.192483	0.259227	0.232624	0.31448	0.410297	0.3845
Slc11a1	0.00543996	0.0258457	-0.0312857	-0.148861	0.0411111	0.0923752	0.18975	-0.0795421	0.169345	0.348305	0.22293	0.244677
C5ar1	0.0798226	0.0604312	-0.140254	-0.15467	0.180627	0.20743	0.0517833	-0.272843	-0.00879279	0.227338	0.0510742	0.098574
Il10	-0.00395287	-0.0511026	0.0550555	-0.122011	-0.270035	-0.188164	-0.102633	-0.139717	-0.343278	-0.0514975	0.0968232	0.0951113
Tlr2	-0.0469062	0.0828566	-0.0359504	-0.226464	-0.0115276	0.0199409	-0.0493377	-0.292288	-0.0159504	0.0689646	0.117482	0.0839213
Itgam	-0.0409655	0.0959475	-0.054982	-0.0839094	0.183886	0.193351	-0.120383	-0.42856	-0.10019	0.0662362	-0.00198794	0.0608395
Tbp	-0.0391068	0.0126028	0.026504	0.0169286	0.010519	0.0019136	-3.48297	-0.169402	-0.0528535	-0.106175	-0.0640092	-0.0129992
Irak1	-0.0563554	0.124511	-0.0681556	-0.103108	0.248924	0.242847	-0.276939	-0.456236	-0.234203	0.0992798	-0.112033	-0.0878898
